# Supplementary material for: The Alien Plant Species Impact in Rice Crops in Northwestern Italy
Source: Plants (Basel). 2023 May 17;12(10):2012. doi: 10.3390/plants12102012 (PMC10223007; doi:10.3390/plants12102012)
Supplement: Supplementary file 1 [file plants-12-02012-s001.zip]

Archive with 1 entries (1 files):
- plants-2326323-supplementary.pdf
